# Supplementary material for: Cancer Screening among Rural People Who Use Drugs: Colliding Risks and Barriers
Source: Int J Environ Res Public Health. 2022 Apr 10;19(8):4555. doi: 10.3390/ijerph19084555 (PMC9026855; doi:10.3390/ijerph19084555)
Supplement: Supplementary file 1 [file ijerph-19-04555-s001.zip]

Archive with 1 entries (1 files):
- ijerph-1629893-supplementary.pdf
